# Supplementary material for: Is similarity in Major Histocompatibility Complex (MHC) associated with the incidence of retained fetal membranes in draft mares? A cross-sectional study
Source: PLoS One. 2020 Aug 17;15(8):e0237765. doi: 10.1371/journal.pone.0237765 (PMC7430710; doi:10.1371/journal.pone.0237765)
Supplement: S1 Table — RFM–mares and their foals belonging to retained fetal membranes group (RFM); control–mares and their foals belonging to the control group. (XLSX) [file pone.0237765.s002.xlsx]

## Sheet: MHC microsatellites alleles
horse id	group	MHC I alleles						MHC II alleles
		COR110.1.a	COR110.1.b	TAMU30593.2.a	TAMU30593.2.b	UMN-JH38.3.a	UMN-JH38.3.b	TKY3324.4.a	TKY3324.4.b	COR112.5.a	COR112.5.b	COR113.6.a	COR113.6.b	COR114.7.a	COR114.7.b	UMO11.8.a	UMO11.8.b	ABGe9030.10.a	ABGe9030.10.b
mare1	RFM	201	205	336	338	149	157	245	245	243	243	272	272	237	237	165	165	203	203
foal1	RFM	201	212	338	345	149	149	245	247	243	260	266	272	235	237	165	173	199	203
mare2	RFM	212	212	337	338	149	149	245	245	235	243	262	272	237	239	165	166	199	203
foal2	RFM	212	212	337	338	149	149	245	245	243	243	272	272	237	237	165	166	203	203
mare3	RFM	210	210	329	337	149	149	243	243	243	252	264	272	237	237	162	165	203	207
foal3	RFM	210	212	337	338	149	149	245	243	243	243	272	272	237	237	165	165	203	203
mare4	RFM	202	203	336	338	149	149	245	247	243	243	264	272	237	237	162	165	201	203
foal4	RFM	202	203	336	338	149	149	245	247	243	243	264	272	237	237	162	165	201	203
mare5	RFM	205	205	334	336	153	157	245	245	243	243	272	272	237	237	165	166	203	203
foal5	RFM	205	205	334	336	153	157	245	245	243	243	258	272	231	237	165	172	199	203
mare6	RFM	210	210	329	337	149	149	243	243	243	252	264	272	231	237	162	165	203	207
foal6	RFM	205	210	329	334	149	153	243	245	252	230	258	264	231	237	162	172	199	207
mare7	RFM	204	204	336	336	149	149	245	247	243	243	262	272	237	239	165	166	201	203
foal7	RFM	204	204	336	336	149	157	245	245	243	243	272	272	237	237	165	166	203	203
mare8	RFM	201	212	338	338	149	149	243	243	235	252	251	262	233	239	162	165	199	207
foal8	RFM	199	212	330	338	149	149	249	243	235	247	262	262	235	239	165	171	199	207
mare9	RFM	203	205	334	336	149	153	245	245	252	252	251	258	231	233	162	172	199	203
foal9	RFM	203	203	336	336	149	149	245	245	243	252	251	272	233	237	162	165	203	203
mare10	RFM	201	201	338	338	149	149	245	245	243	256	262	272	237	239	165	165	203	203
foal10	RFM	201	212	338	345	149	149	245	247	243	260	266	272	235	237	165	173	199	203
mare11	RFM	203	203	336	336	149	149	245	245	243	252	251	272	233	237	162	165	203	203
foal11	RFM	199	203	330	336	149	149	245	251	235	252	251	260	233	237	160	162	203	205
mare12	RFM	205	205	336	336	149	157	245	245	243	243	272	272	237	237	165	166	203	203
foal12	RFM	205	212	336	338	149	149	245	245	243	243	272	272	237	237	165	165	203	203
mare13	RFM	212	214	335	338	149	153	245	245	243	243	272	272	237	237	165	165	203	203
foal13	RFM	212	214	335	337	149	153	245	251	235	243	260	272	237	237	160	165	203	205
mare14	RFM	205	205	337	338	149	157	245	245	243	243	272	272	237	237	165	165	203	203
foal14	RFM	205	203	338	338	149	149	245	245	243	243	272	272	237	237	165	165	203	203
mare15	control	205	205	336	336	149	157	245	245	243	243	272	272	237	237	165	166	203	203
foal15	control	205	205	336	336	149	157	245	245	243	243	272	272	237	237	165	166	203	203
mare16	control	205	205	334	336	153	157	245	251	235	243	258	272	231	237	165	172	199	203
foal16	control	199	205	330	334	149	153	245	251	235	243	258	260	231	237	160	172	199	205
mare17	control	202	202	338	338	149	149	247	247	243	243	262	264	237	237	162	165	201	201
foal17	control	212	202	338	338	149	149	245	247	243	243	264	272	237	237	162	165	201	203
mare18	control	201	209	335	338	149	149	255	255	252	256	255	262	225	239	165	168	203	203
foal18	control	203	209	335	336	149	149	245	255	243	252	255	272	225	237	165	168	203	203
mare19	control	201	205	336	338	149	157	245	245	256	256	262	262	239	239	160	165	203	207
foal19	control	201	212	338	338	149	149	245	245	243	256	262	272	237	239	160	165	203	203
mare20	control	212	212	338	338	149	149	245	247	243	243	264	272	237	237	162	165	201	203
foal20	control	205	212	336	338	149	157	245	245	243	243	272	272	237	237	165	165	203	203
mare21	control	212	212	338	338	149	149	245	247	243	243	262	272	237	239	165	166	201	203
foal21	control	212	212	338	338	149	149	245	245	243	243	272	272	237	237	165	166	203	203
mare22	control	203	210	329	336	149	149	243	243	243	252	267	272	235	237	162	165	203	207
foal22	control	210	212	329	345	149	149	243	243	252	260	266	272	235	237	162	173	199	207
mare23	control	210	212	329	338	149	149	243	245	235	252	262	264	239	239	162	165	199	207
foal23	control	212	212	338	338	149	149	245	249	235	243	262	272	237	239	165	166	199	203
mare24	control	203	203	336	336	149	149	245	245	243	243	272	272	237	237	165	165	203	203
foal24	control	212	203	336	338	149	149	245	245	243	243	272	272	237	237	165	166	203	203
mare25	control	203	205	334	336	149	153	245	247	230	243	258	272	231	237	165	172	199	203
foal25	control	205	212	334	345	149	153	247	247	230	260	258	266	231	235	172	173	199	199
mare26	control	201	212	338	338	149	149	245	245	243	256	260	272	237	239	165	165	203	203
foal26	control	199	201	338	338	149	149	249	245	235	256	260	260	239	239	165	165	199	203
mare27	control	201	214	336	338	149	149	245	245	243	243	272	272	237	237	165	166	203	203
foal27	control	199	214	330	336	149	149	245	251	235	243	260	272	237	237	160	165	203	205
mare28	control	203	209	329	337	149	149	245	255	252	256	262	272	237	239	159	162	203	203
foal28	control	212	203	337	338	149	149	245	255	243	256	262	272	237	239	159	165	203	203
mare29	control	200	201	337	338	149	149	243	243	243	252	251	272	233	237	162	165	203	207
foal29	control	201	212	338	338	149	149	243	243	243	252	251	272	233	237	162	165	203	207
mare30	control	202	202	338	338	149	149	245	247	243	243	262	272	237	239	165	166	201	203
foal30	control	202	212	337	338	149	149	245	245	243	243	272	272	237	237	165	166	203	203
mare31	control	205	205	336	338	149	157	245	245	243	243	248	272	237	237	165	166	203	203
foal31	control	205	203	336	336	149	157	245	245	243	243	272	272	237	237	165	166	203	203
mare32	control	205	205	336	338	149	157	245	247	243	243	262	272	237	239	165	166	201	203
foal32	control	205	205	334	336	153	157	245	245	243	243	258	272	231	237	165	172	199	203
mare33	control	205	205	336	337	149	157	245	245	243	243	272	272	237	237	165	166	203	203
foal33	control	205	205	336	337	149	157	245	251	235	243	260	272	237	237	160	165	203	205
mare34	control	205	205	336	336	149	157	245	245	243	252	251	271	233	237	162	165	203	203
foal34	control	199	205	330	336	149	149	245	251	235	252	251	260	233	237	165	169	203	205
mare35	control	201	203	336	338	149	149	245	245	243	252	251	251	233	237	162	165	203	203
foal35	control	203	204	336	336	149	149	245	245	243	252	251	272	233	237	162	165	203	203
mare36	control	210	212	329	337	149	149	243	245	252	254	262	264	231	245	162	172	199	207
foal36	control	210	212	329	338	149	149	243	243	243	252	264	272	237	245	162	165	203	207
mare37	control	210	212	338	345	149	149	247	249	235	260	262	266	235	239	165	173	199	199
foal37	control	212	212	338	338	149	149	245	249	235	243	262	272	237	239	165	166	199	205
mare38	control	212	212	338	338	149	149	245	249	235	243	262	272	237	239	165	166	199	203
foal38	control	203	212	336	338	149	149	245	245	243	243	272	272	237	237	165	165	203	203
mare39	control	203	212	335	345	149	153	247	247	260	260	257	266	231	235	173	173	199	199
foal39	control	212	212	338	345	149	149	245	247	243	260	266	272	235	237	165	173	199	205
mare40	control	199	201	338	338	149	149	245	245	243	256	262	272	237	239	158	165	203	203
foal40	control	199	201	338	338	149	149	245	245	243	243	272	272	237	237	165	166	203	203
mare41	control	203	214	336	336	149	153	245	245	243	252	251	272	233	237	161	165	203	203
foal41	control	203	203	336	336	149	149	245	245	243	252	251	272	233	237	161	165	203	203
mare42	control	202	203	336	336	149	149	245	245	243	243	272	272	237	237	165	166	203	203
foal42	control	203	212	336	338	149	149	245	245	243	243	272	272	237	237	165	166	203	203
mare43	control	203	205	336	336	149	157	245	251	235	243	262	272	237	239	165	166	203	203
foal43	control	205	212	336	338	149	157	245	245	243	243	272	272	237	237	165	166	203	203
