# Supplementary material for: Is similarity in Major Histocompatibility Complex (MHC) associated with the incidence of retained fetal membranes in draft mares? A cross-sectional study
Source: PLoS One. 2020 Aug 17;15(8):e0237765. doi: 10.1371/journal.pone.0237765 (PMC7430710; doi:10.1371/journal.pone.0237765)
Supplement: S2 Table — RFM–foals with their dams and sires belonging to retained fetal membranes group (RFM); control–foals with their dams and sires belonging to the control group. (XLSX) [file pone.0237765.s003.xlsx]

## Sheet: Sheet1
horse id	group	COR110.1.a	COR110.1.b	TAMU30593.2.a	TAMU30593.2.b	UMN-JH38.3.a	UMN-JH38.3.b	TKY3324.4.a	TKY3324.4.b	COR112.5.a	COR112.5.b	COR113.6.a	COR113.6.b	COR114.7.a	COR114.7.b	UMO11.8.a	UMO11.8.b	ABGe9030.10.a	ABGe9030.10.b
mare1	RFM	201	205	338	336	149	157	245	245	243	243	272	272	237	237	165	165	203	203
foal1	RFM	201	212	338	345	149	149	245	247	243	260	272	266	237	235	165	173	203	199
stallion1	RFM	212	212	338	345	149	149	245	247	243	260	266	272	237	235	173	165	199	203
mare2	RFM	212	212	337	338	149	149	245	245	243	235	272	262	237	239	165	166	203	199
foal2	RFM	212	212	337	338	149	149	245	245	243	243	272	272	237	237	165	166	203	203
stallion2	RFM	203	212	344	338	149	149	245	245	243	243	272	272	237	237	165	166	203	203
mare3	RFM	210	210	337	329	149	149	243	243	243	252	272	264	237	237	165	162	203	207
foal3	RFM	210	212	337	338	149	149	243	245	243	243	272	272	237	237	165	165	203	203
stallion1	RFM	212	212	338	345	149	149	245	247	243	260	266	272	235	237	165	173	199	203
mare4	RFM	202	203	336	338	149	149	247	245	243	243	264	272	237	237	162	165	201	203
foal4	RFM	202	203	336	338	149	149	247	245	243	243	264	272	237	237	162	165	201	203
stallion3	RFM	203	212	336	338	149	149	245	245	243	243	272	272	237	237	165	166	203	203
mare5	RFM	205	205	334	336	157	153	245	245	243	243	272	272	237	237	165	166	203	203
foal5	RFM	205	205	334	336	157	153	245	245	243	243	272	258	237	231	165	172	203	199
stallion4	RFM	205	212	335	338	149	153	245	245	243	230	258	272	231	237	165	173	199	203
mare6	RFM	210	210	329	337	149	149	243	243	252	243	264	272	231	237	162	165	207	203
foal6	RFM	210	205	329	334	149	153	243	245	252	230	264	258	231	237	162	172	207	199
stallion4	RFM	205	212	335	338	149	153	245	245	243	230	258	272	231	237	165	173	199	203
mare7	RFM	204	204	336	336	149	149	245	247	243	243	272	262	237	239	166	165	203	201
foal7	RFM	204	204	336	336	149	157	245	245	243	243	272	272	237	237	166	165	203	203
stallion5	RFM	204	205	336	336	149	157	245	245	243	243	272	272	237	237	165	165	203	203
mare8	RFM	212	201	338	338	149	149	243	243	235	252	262	251	239	233	165	162	199	207
foal8	RFM	212	199	338	330	149	149	243	249	235	247	262	262	239	235	165	171	199	207
mare9	RFM	203	205	336	334	149	153	245	245	252	252	251	258	233	231	162	172	302	199
foal9	RFM	203	203	336	336	149	149	245	245	252	243	251	272	233	237	162	165	203	203
stallion3	RFM	203	212	336	338	149	149	245	245	243	243	272	272	237	237	165	166	203	203
mare10	RFM	201	201	338	338	149	149	245	245	243	256	272	262	237	239	165	165	203	203
foal10	RFM	201	212	338	345	149	149	245	247	243	260	272	266	237	235	165	173	203	199
stallion1	RFM	212	212	338	345	149	149	245	247	243	260	266	272	235	237	165	173	199	203
mare11	RFM	203	203	336	336	149	149	245	245	252	243	251	272	233	237	162	165	203	203
foal11	RFM	203	199	336	330	149	149	245	251	252	235	251	260	233	237	162	160	203	205
stallion6	RFM	199	212	330	338	149	149	245	251	235	243	260	272	237	239	160	165	199	205
mare12	RFM	205	205	336	336	149	157	245	245	243	243	272	272	237	237	165	166	203	203
foal12	RFM	205	212	336	338	149	149	245	245	243	243	272	272	237	237	165	165	203	203
stallion1	RFM	212	212	338	345	149	149	245	247	243	260	266	272	235	237	165	173	199	203
mare13	RFM	212	214	335	338	153	149	245	245	243	243	272	272	237	237	165	165	203	203
foal13	RFM	214	212	335	338	153	149	245	251	243	235	272	260	237	237	165	160	203	205
stallion6	RFM	199	212	330	338	149	149	245	251	235	243	260	272	237	239	160	165	199	205
mare14	RFM	205	205	338	337	149	157	245	245	243	243	272	272	237	237	165	165	203	203
foal14	RFM	205	203	338	338	149	149	245	245	243	243	272	272	237	237	165	165	203	203
stallion2	RFM	203	212	338	344	149	149	245	245	243	243	272	272	237	237	165	166	203	203
mare15	control	205	205	336	336	149	157	245	245	243	243	272	272	237	237	166	165	203	203
foal15	control	205	205	336	336	149	157	245	245	243	243	272	272	237	237	166	165	203	203
stallion5	control	204	205	336	336	149	157	245	245	243	243	272	272	237	237	165	165	203	203
mare16	control	205	205	334	336	153	157	245	251	235	243	258	272	231	237	172	165	199	203
foal16	control	205	199	334	330	153	149	245	251	235	243	258	260	231	237	172	160	199	205
stallion6	control	199	212	330	338	149	149	245	251	235	243	260	272	237	239	160	165	199	205
mare17	control	202	202	338	338	149	149	247	247	243	243	264	262	237	237	162	165	201	201
foal17	control	202	212	338	338	149	149	247	245	243	243	264	272	237	237	162	165	201	203
stallion3	control	203	212	336	338	149	149	245	245	243	243	272	272	237	237	165	166	203	203
mare18	control	209	201	335	338	149	149	255	255	252	256	255	262	225	239	168	165	203	203
foal18	control	209	203	335	336	149	149	255	245	252	243	255	272	225	237	168	165	203	203
stallion3	control	203	212	336	338	149	149	245	245	243	243	272	272	237	237	165	166	203	203
mare19	control	201	205	338	336	149	157	245	245	256	256	262	262	239	239	160	165	203	207
foal19	control	201	212	338	338	149	149	245	245	256	243	262	272	239	237	160	165	203	203
stallion2	control	203	212	338	344	149	149	245	245	243	243	272	272	237	237	165	166	203	203
mare20	control	212	212	338	338	149	149	245	247	243	243	272	264	237	237	165	162	203	201
foal20	control	212	205	338	336	149	157	245	245	243	243	272	272	237	237	165	165	203	203
stallion7	control	205	205	336	336	149	157	245	245	243	243	272	272	237	237	165	165	203	203
mare21	control	212	212	338	338	149	149	245	247	243	243	272	262	237	239	165	166	203	201
foal21	control	212	212	338	338	149	149	245	245	243	243	272	272	237	237	165	166	203	203
stallion3	control	203	212	336	338	149	149	245	245	243	243	272	272	237	237	165	166	203	203
mare22	control	210	203	329	336	149	149	243	243	252	243	266	272	235	237	162	165	207	203
foal22	control	210	212	329	345	149	149	243	243	252	260	266	272	235	237	162	173	207	199
stallion1	control	212	212	338	345	149	149	245	247	243	260	266	272	235	237	165	173	199	203
mare23	control	212	210	338	329	149	149	245	243	235	252	262	264	239	239	165	162	199	207
foal23	control	212	212	338	338	149	149	245	249	235	243	262	272	239	237	165	166	199	203
stallion3	control	203	212	336	338	149	149	245	245	243	243	272	272	237	237	165	166	203	203
mare24	control	203	203	336	336	149	149	245	245	243	243	272	272	237	237	165	165	203	203
foal24	control	203	212	336	338	149	149	245	245	243	243	272	272	237	237	165	166	203	203
stallion1	control	212	212	338	345	149	149	245	247	243	260	266	272	235	237	173	165	199	203
mare25	control	205	203	334	336	153	149	247	245	230	243	258	272	231	237	172	165	199	203
foal25	control	205	212	334	345	153	149	247	247	230	260	258	266	231	235	172	173	199	199
stallion1	control	212	212	338	345	149	149	245	247	243	260	266	272	235	237	165	173	199	203
mare26	control	201	212	338	338	149	149	245	245	256	243	260	272	239	237	165	165	203	203
foal26	control	201	199	338	338	149	149	245	249	256	235	260	260	239	239	165	165	203	199
stallion7	control	205	205	336	336	149	157	245	245	243	243	272	272	237	237	165	165	203	203
mare27	control	214	201	336	338	149	149	245	245	243	243	272	272	237	237	165	166	203	203
foal27	control	214	199	336	330	149	149	245	251	243	235	272	260	237	237	165	160	203	205
stallion6	control	199	212	330	338	149	149	245	251	235	243	260	272	237	239	160	165	199	205
mare28	control	203	209	337	329	149	149	255	245	256	252	262	272	239	237	159	162	203	203
foal28	control	203	212	337	338	149	149	255	245	256	243	262	272	239	237	159	165	203	203
stallion3	control	203	212	336	338	149	149	245	245	243	243	272	272	237	237	165	166	203	203
mare29	control	201	200	338	337	149	149	243	243	252	243	251	272	233	237	162	165	207	203
foal29	control	201	212	338	338	149	149	243	243	252	243	251	272	233	237	162	165	207	203
stallion4	control	205	212	335	338	149	153	245	245	243	230	258	272	231	237	165	173	199	203
mare30	control	202	202	338	338	149	149	245	247	243	243	272	262	237	239	166	165	203	201
foal30	control	202	212	338	338	149	149	245	245	243	243	272	272	237	237	166	165	203	203
stallion1	control	212	212	345	338	149	149	245	247	243	260	266	272	235	237	165	173	199	203
mare31	control	205	205	336	338	157	149	245	245	243	243	272	248	237	237	165	166	203	203
foal31	control	205	203	336	336	157	149	245	245	243	243	272	272	237	237	165	166	203	203
stallion3	control	203	212	336	338	149	149	245	245	243	243	272	272	237	237	165	166	203	203
mare32	control	205	205	336	338	157	149	245	247	243	243	272	262	237	239	165	166	203	201
foal32	control	205	205	336	334	157	153	245	245	243	243	272	258	237	231	165	172	203	199
stallion4	control	205	212	335	338	149	153	245	245	243	230	258	272	231	237	165	173	199	203
mare33	control	205	205	336	337	157	149	245	245	243	243	272	272	237	237	165	166	203	203
foal33	control	205	205	336	337	157	149	245	251	243	235	272	260	237	237	165	160	203	205
stallion8	control	202	202	337	337	149	149	251	251	235	235	260	260	237	237	160	160	205	205
mare34	control	205	205	336	336	149	157	245	245	252	243	251	272	233	237	165	162	203	203
foal34	control	205	199	336	330	149	149	245	251	252	235	251	260	233	237	165	160	203	205
stallion6	control	199	212	330	338	149	149	245	251	235	243	260	272	237	239	160	165	199	205
mare35	control	203	201	336	338	149	149	245	245	252	243	251	251	233	237	162	165	203	203
foal35	control	203	204	336	336	149	149	245	245	252	243	251	272	233	237	162	165	203	203
stallion5	control	204	205	336	336	149	157	245	245	243	243	272	272	237	237	165	165	203	203
mare36	control	210	212	329	337	149	149	243	245	252	254	264	262	245	231	162	172	207	199
foal36	control	210	212	329	338	149	149	243	243	252	243	264	272	245	237	162	165	207	203
stallion3	control	203	212	336	338	149	149	245	245	243	243	272	272	237	237	165	166	203	203
mare37	control	212	210	338	345	149	149	249	247	235	260	262	266	239	235	165	173	199	199
foal37	control	212	212	338	338	149	149	249	245	235	243	262	272	239	237	165	166	199	205
stallion6	control	199	212	330	338	149	149	245	251	235	243	260	272	239	237	160	165	199	205
mare38	control	212	212	338	338	149	149	245	249	243	235	272	262	237	239	165	166	203	199
foal38	control	212	203	338	336	149	149	245	245	243	243	272	272	237	237	165	165	203	203
stallion7	control	205	205	336	336	157	149	245	245	243	243	272	272	237	237	165	165	203	203
mare39	control	212	203	345	335	149	153	247	247	260	260	266	258	235	231	173	173	199	199
foal39	control	212	212	345	338	149	149	247	245	260	243	266	272	235	237	173	165	199	205
stallion6	control	199	212	330	338	149	149	251	245	235	243	260	272	239	237	160	165	199	205
mare40	control	199	201	338	338	149	149	245	245	243	256	272	262	237	239	165	158	203	203
foal40	control	199	201	338	338	149	149	245	245	243	243	272	272	237	237	165	166	203	203
stallion5	control	204	205	336	336	157	149	245	245	243	243	272	272	237	237	165	165	203	203
mare41	control	203	214	336	336	149	153	245	245	252	243	251	272	233	237	161	165	203	203
foal41	control	203	203	336	336	149	149	245	245	252	243	251	272	233	237	161	165	203	203
stallion3	control	212	203	338	336	149	149	245	245	243	243	272	272	237	237	166	165	203	203
mare42	control	203	201	336	336	149	149	245	245	243	243	272	272	237	237	166	165	203	203
foal42	control	203	212	336	338	149	149	245	245	243	243	272	272	237	237	166	165	203	203
stallion1	control	212	212	345	338	149	149	247	245	260	243	266	272	235	237	173	165	199	203
mare43	control	205	203	336	336	157	149	245	251	243	235	272	262	237	239	166	165	203	203
foal43	control	205	212	336	338	157	149	245	245	243	243	272	272	237	237	166	165	203	203
stallion1	control	212	212	345	338	149	149	247	245	260	243	266	272	235	237	173	165	199	203
